# Supplementary material for: AutoBend: An Automated Approach for Estimating Intervertebral Joint Function from Bone-Only Digital Models
Source: Integr Org Biol. 2021 Oct 13;3(1):obab026. doi: 10.1093/iob/obab026 (PMC8514422; doi:10.1093/iob/obab026)
Supplement: obab026_Supplemental_Files [file obab026_supplemental_files.zip]

Archive with 2 entries (2 files):
- Abstract_Spanish and Portugese.docx
- Supplemental_6.8.2021.docx
